# Supplementary material for: A site of vulnerability at V3 crown defined by HIV-1 bNAb M4008_N1
Source: Nat Commun. 2021 Nov 9;12:6464. doi: 10.1038/s41467-021-26846-z (PMC8578649; doi:10.1038/s41467-021-26846-z)
Supplement: Supplementary file 3 — Supplementary Data 1 [file 41467_2021_26846_MOESM3_ESM.xlsx]

## Sheet: Fig. 2b
Ligand-free SOSIP (aligned 4ZMJ)
		Atom 1 (CA of Asn)				Atom 2 (C4 of GlcNAc)				Vector 1 (a)				Asn: glycan attached Asn
	x	y	z		x	y	z							GlcNAc: first N-acetylglucosamine of N-glycan
N137	190.717	136.787	128.47											M1: first mannose of N-glycan
N156	178.36	144.066	132.314		181.478	149.796	128.079		3.118	5.73	-4.235			M2: second mannose of N-glycan
N197'	170.973	168.4	141.999		175.78	174.556	141.281		4.807	6.156	-0.718
N262	185.199	136.851	166.861		188.12	142.371	162.178		2.921	5.52	-4.683
N301	190.653	146.845	143.201		193.08	154.104	144.621		2.427	7.259	1.42
		Atom 1 (C1 of M1)				Atom 2 (C1 of M2)				Vector 1 (a)
	x	y	z		x	y	z
N262 arm D1	188.66	148.824	158.392		186.716	152.518	156.714		-1.944	3.694	-1.678
M4008_N1-bound DS-SOSIP (7RAI, this paper)
		Atom 1 (CA of Asn)				Atom 2 (C4 of GlcNAc)				Vector 2 (b)
	x	y	z		x	y	z						Distance (Å)	Angle between two vectors, θ (°)
N137	192.923	139.968	132.225						2.206	3.181	3.755		5.39307	5.39
N156	179.406	145.636	132.804		183.076	150.102	128.515		3.67	4.466	-4.289			9.604
N197'	170.421	168.71	140.907		174.976	173.697	138.437		4.555	4.987	-2.47			15.446
N262	185.315	136.379	166.518		188.369	142.117	162.47		3.054	5.738	-4.048			4.953
N301	190.945	146.633	143.243		197.657	148.121	143.623		6.712	1.488	0.38			58.97
		Atom 1 (C1 of M1)				Atom 2 (C1 of M2)				Vector 2 (b)
	x	y	z		x	y	z
N262 D1 arm	190.716	147.994	158.33		191.602	150.111	154.23		0.886	2.117	-4.1			52.13
														cosθ=(a·b) (|a|·|b|)-1

## Sheet: Fig. 2c
M4008_N1 (μg mL-1)	BG505 WT		BG505 ΔN137		BG505 ΔN156		BG505 ΔN197		BG505 ΔN301
50	99	99	100	100	100	100	99	98	100	100
10	93	93	97	98	96	96	99	101	100	100
2	67	63	79	78	73	77	98	97	100	100
0.4	29	19	32	42	30	48	89	90	98	98
0.08	0	0	15	12	3	0	71	75	79	80
0.016	0	0	0	0	3	0	16	10	25	25
0.0032	0	0	0	0	7	2	14	11	0	0
0.00064	0	0	0	0	8	6	13	14	0	0

## Sheet: Fig. 2d
M4008_N1 (μg mL-1)	JR-FL WT		JR-FL ΔN156		JR-FL D197N		JR-FL ΔN301
50	100	100	100	100	100	100	100	100
10	100	100	100	100	100	100	100	100
2	100	100	100	100	96	96	100	100
0.4	100	100	99	98	64	68	100	100
0.08	94	94	76	87	25	27	100	100
0.016	63	76	34	42	6	19	99	99
0.0032	25	35	0	26	0	12	84	88
0.00064	6	6	0	32	12	7	55	72

## Sheet: Fig. 4a
M4008_N1 (μg mL-1)	BG505 WT		BG505 E164S		BG505 R304S		BG505 K305Q		BG505 S306K		BG505 I307T		BG505 R308G		BG505 D321aR		BG505 Q440E
50	99	99	100	100	5	3	100	100	35	0	99	99	100	100	99	98	96	94
10	93	93	99	99	2	5	97	97	35	27	94	95	97	97	93	94	76	76
2	67	63	87	86	10	10	85	84	25	31	74	72	85	89	69	68	44	45
0.4	29	19	57	54	1	2	53	50	25	26	31	32	66	70	22	18	15	18
0.08	0	0	10	16	0	1	19	19	0	7	0	5	25	21	0	0	4	7
0.016	0	0	0	0	0	0	0	0	0	1	0	0	9	4	0	0	2	0
0.0032	0	0	0	0	0	0	10	5	0	0	0	0	15	17	0	0	11	5
0.00064	0	0	0	0	0	0			0	0	0	0	14	10	0	0	15	19

## Sheet: Fig. 4b
M4008_N1 (μg mL-1)	JR-FL WT		JR-FL S164E		JR-FL R304S		JR-FL K305Q		JR-FL S306K		JR-FL I307T		JR-FL H308G		JR-FL E321aR		JR-FL R440E
50	100	100	100	100	82	88	100	100	12	0	100	99	100	100	100	100	0	0
10	100	100	100	100	61	66	100	100	14	6	99	99	100	100	100	100	0	0
2	100	101	100	100	39	58	98	99	7	23	98	98	100	100	100	99	0	1
0.4	100	99	99	99	15	19	92	86	25	0	87	85	100	100	99	98	0	0
0.08	94	97	94	95	2	11	49	51	27	8	48	47	98	99	94	94	0	0
0.016	69	82	66	71	0	0	17	19	0	7	0	8	93	96	67	71	0	0
0.0032	29	43	29	48	0	0	0	4	0	0	0	3	76	74	22	27	0	0
0.00064	4	26	5	32	0	0	0	0	0	0	0	4	73	72	7	17	0	0

## Sheet: Fig. 4c
Experiment 1
M4008_N1 variant (μg mL-1)	M4008_N1 WT		M4008_N1 FH100S		M4008_N1 SH100aA		M4008_N1 CH100bS		M4008_N1 EH100cR		M4008_N1 MH100dA		M4008_N1 DH100eA
10	2.058	2.201	2.055	2.178	3.088	2.274	2.028	2.068	2.089	1.941	1.481	1.59	2.954	1.906
3.333	2.075	2.151	1.934	1.991	2.756	2.151	1.787	1.879	1.387	1.328	1.182	0.898	1.335	0.932
1.111	2.09	2.124	1.943	2.076	2.282	2.091	1.562	1.579	0.939	0.826	0.378	0.371	0.636	0.512
0.37	2.089	2.144	2.053	2.169	2.296	2.087	1.039	1.022	0.57	0.494	0.28	0.225	0.334	0.252
0.123	2.019	1.975	1.883	1.915	2.012	1.838	0.606	0.532	0.273	0.264	0.127	0.145	0.159	0.187
0.041	1.912	1.739	1.58	1.68	1.628	1.533	0.314	0.286	0.172	0.175	0.124	0.147	0.131	0.172
0.014	1.126	1.091	1.096	1.072	0.986	0.882	0.213	0.191	0.131	0.142	0.144	0.148	0.102	0.164
0	0.088	0.106	0.092	0.088	0.088	0.088	0.087	0.088	0.09	0.088	0.088	0.089	0.087	0.087
Experiment 2
M4008_N1 variant (μg mL-1)	M4008_N1 WT		M4008_N1 FH100S		M4008_N1 SH100aA		M4008_N1 CH100bS		M4008_N1 EH100cR		M4008_N1 MH100dA		M4008_N1 DH100eA
10	1.943	1.995	2.007	1.85	2.09	1.845	1.942	1.9	1.494	1.263	1.166	1.045	1.43	1.069
3.333	2.009	1.914	1.885	1.829	2.15	1.836	1.806	1.694	1.133	0.803	0.568	0.483	0.557	0.536
1.111	2.04	1.907	1.998	1.856	2.035	1.812	1.496	1.329	0.757	0.407	0.243	0.202	0.242	0.27
0.37	2.085	1.825	2.098	1.831	1.971	1.712	0.991	0.834	0.419	0.257	0.173	0.155	0.156	0.158
0.123	1.921	1.798	1.875	1.694	1.844	1.612	0.527	0.448	0.21	0.171	0.123	0.113	0.132	0.114
0.041	1.727	1.47	1.637	1.426	1.483	1.147	0.264	0.256	0.164	0.127	0.112	0.111	0.121	0.104
0.014	1.083	1.063	1.068	0.978	0.902	0.701	0.18	0.175	0.144	0.105	0.111	0.109	0.123	0.102
0	0.087	0.087	0.087	0.088	0.088	0.087	0.087	0.087	0.088	0.088	0.087	0.089	0.087	0.088
Experiment 3
M4008_N1 variant (μg mL-1)	M4008_N1 WT		M4008_N1 FH100S		M4008_N1 SH100aA		M4008_N1 CH100bS		M4008_N1 EH100cR		M4008_N1 MH100dA		M4008_N1 DH100eA
10	1.902	1.764	1.893	1.86	2.489	2.091	1.822	1.79	1.591	1.248	0.787	0.822	0.818	0.924
3.333	1.828	1.804	1.758	1.745	1.998	1.846	1.557	1.522	1.026	0.698	0.384	0.395	0.296	0.344
1.111	1.7	1.771	1.728	1.716	1.827	1.701	1.246	1.26	0.685	0.441	0.179	0.18	0.129	0.155
0.37	1.668	1.71	1.83	1.713	2.027	1.707	0.849	0.781	0.398	0.26	0.144	0.139	0.117	0.127
0.123	1.534	1.615	1.65	1.611	1.721	1.551	0.547	0.429	0.215	0.166	0.116	0.115	0.104	0.103
0.041	1.691	1.495	1.514	1.347	1.441	1.159	0.334	0.262	0.147	0.127	0.143	0.116	0.13	0.101
0.014	1.171	1.011	1.001	0.854	0.935	0.786	0.184	0.156	0.122	0.109	0.107	0.105	0.108	0.11
0	0.09	0.088	0.087	0.088	0.085	0.087	0.087	0.087	0.086	0.087	0.087	0.087	0.087	0.088
Values entered in Graphpad Prism: background subtracted and duplicates for each experiment averaged
M4008_N1 variant (μg mL-1)	M4008_N1 WT			M4008_N1 FH100S			M4008_N1 SH100aA			M4008_N1 CH100bS			M4008_N1 EH100cR			M4008_N1 MH100dA			M4008_N1 DH100eA
10	2.033	1.882	1.744	2.027	1.841	1.789	2.593	1.88	2.204	1.961	1.834	1.719	1.926	1.291	1.333	1.447	1.018	0.718	2.343	1.162	0.784
3.333	2.016	1.875	1.727	1.873	1.77	1.664	2.366	1.906	1.836	1.746	1.663	1.453	1.269	0.88	0.776	0.952	0.438	0.303	1.047	0.459	0.233
1.111	2.01	1.887	1.647	1.92	1.84	1.635	2.099	1.836	1.678	1.483	1.326	1.166	0.794	0.494	0.477	0.286	0.135	0.093	0.487	0.169	0.055
0.37	2.02	1.868	1.6	2.021	1.877	1.684	2.104	1.754	1.781	0.943	0.826	0.728	0.443	0.25	0.243	0.164	0.076	0.055	0.206	0.07	0.035
0.123	1.9	1.773	1.486	1.809	1.697	1.543	1.837	1.641	1.55	0.482	0.401	0.401	0.18	0.103	0.104	0.048	0.03	0.029	0.086	0.036	0.016
0.041	1.729	1.512	1.504	1.54	1.444	1.343	1.493	1.228	1.214	0.213	0.173	0.211	0.085	0.058	0.051	0.047	0.024	0.043	0.065	0.025	0.028
0.014	1.012	0.986	1.002	0.994	0.936	0.84	0.846	0.714	0.775	0.115	0.091	0.083	0.048	0.037	0.029	0.058	0.022	0.019	0.046	0.025	0.022

## Sheet: Fig. 4d
M4008_N1 variant (μg mL-1)	M4008_N1 WT		M4008_N1 FH100S		M4008_N1 SH100aA		M4008_N1 CH100bS		M4008_N1 EH100cR		M4008_N1 MH100dA		M4008_N1 DH100eA
50	99	100	100	100	99	100	68	70	52	50	27	35	14	22
10	95	96	94	96	93	93	27	32	23	27	1	4	11	20
2	79	80	76	76	75	73	0	15	18	12	14	3	9	1
0.4	54	48	36	40	40	32	8	11	3	0	0	0	6	0
0.08	5	15	9	12	6	3	4	4	0	0	0	0	0	0
0.016	5	6	1	6	0	0	7	8	2	0	3	0	0	0
0.0032	6	5	3	0	4	0	10	10	0	0	4	0	1	2
0.00064	5	6	2	3	3	0	17	11	3	3	0	2	11	17

## Sheet: Fig. 5c
Experiment 1
M4008_N1 variant (μg mL-1)	M4008_N1 WT		M4008_N1 FH28T		M4008_N1 YH31S		M4008_N1 DH54F		M4008_N1 RL32W		M4008_N1 RL50D
10	2.058	2.201	1.808	1.915	2.3	2.411	2.024	1.993	1.784	1.959	1.645	1.891
3.333	2.075	2.151	1.506	1.785	1.607	1.664	1.736	1.924	1.464	1.787	1.568	1.677
1.111	2.09	2.124	1.765	1.779	1.558	1.698	1.773	1.874	1.542	1.665	1.562	1.929
0.37	2.089	2.144	1.664	1.863	1.481	1.768	1.615	2.042	1.381	1.451	1.734	1.9
0.123	2.019	1.975	1.49	1.679	1.302	1.556	1.494	1.707	0.867	1.015	1.502	1.804
0.041	1.912	1.739	1.185	1.373	0.98	1.091	1.33	1.409	0.551	0.581	1.247	1.319
0.014	1.126	1.091	0.853	0.955	0.681	0.658	0.949	0.914	0.296	0.292	0.854	0.874
0	0.088	0.106	0.091	0.093	0.09	0.091	0.091	0.092	0.09	0.091	0.091	0.09
Experiment 2
M4008_N1 variant (μg mL-1)	M4008_N1 WT		M4008_N1 FH28T		M4008_N1 YH31S		M4008_N1 DH54F		M4008_N1 RL32W		M4008_N1 RL50D
10	1.943	1.995	2.024	2.499	1.754	2.231	1.868	2.343	1.786	2.293	1.788	2.332
3.333	2.009	1.914	1.862	2.411	1.698	2.191	1.967	2.325	1.665	1.888	1.668	2.209
1.111	2.04	1.907	1.908	2.367	1.685	2.077	1.663	2.182	1.573	1.932	1.944	2.359
0.37	2.085	1.825	1.746	2.189	1.492	1.873	1.711	2.175	1.468	1.596	1.927	2.277
0.123	1.921	1.798	1.505	1.891	1.32	1.606	1.368	1.617	0.764	1.106	1.726	2.017
0.041	1.727	1.47	1.273	1.566	1.133	1.223	1.208	1.405	0.444	0.659	1.167	1.506
0.014	1.083	1.063	0.876	1.006	0.642	0.679	0.894	0.903	0.235	0.288	0.771	0.946
0	0.087	0.087	0.092	0.091	0.09	0.09	0.091	0.092	0.09	0.104	0.09	0.09
Experiment 3
M4008_N1 variant (μg mL-1)	M4008_N1 WT		M4008_N1 FH28T		M4008_N1 YH31S		M4008_N1 DH54F		M4008_N1 RL32W		M4008_N1 RL50D
10	1.902	1.764	1.474	2.037	1.379	1.461	1.557	1.582	1.608	1.449	1.626	1.671
3.333	1.828	1.804	1.468	1.638	1.34	1.429	1.632	1.742	1.395	1.396	1.478	1.455
1.111	1.7	1.771	1.542	1.656	1.328	1.469	1.554	1.541	1.379	1.401	1.72	1.672
0.37	1.668	1.71	1.581	1.538	1.339	1.467	1.565	1.554	1.286	1.271	1.663	1.726
0.123	1.534	1.615	1.319	1.367	1.172	1.287	1.306	1.276	0.843	0.873	1.422	1.444
0.041	1.691	1.495	1.107	1.124	0.909	0.907	1.041	0.929	0.558	0.549	0.992	1.058
0.014	1.171	1.011	0.584	0.739	0.514	0.54	0.591	0.642	0.291	0.278	0.635	0.675
0	0.09	0.088	0.091	0.091	0.091	0.091	0.092	0.091	0.091	0.091	0.09	0.091
Values entered in Graphpad Prism: background subtracted and duplicates for each experiment averaged
M4008_N1 variant (μg mL-1)	M4008_N1 WT			M4008_N1 FH28T			M4008_N1 YH31S			M4008_N1 DH54F			M4008_N1 RL32W			M4008_N1 RL50D
10	2.033	1.882	1.744	1.77	2.17	1.665	2.265	1.903	1.329	1.781	1.943	1.438	1.917	2.014	1.478	1.678	1.97	1.558
3.333	2.016	1.875	1.727	1.554	2.045	1.462	1.545	1.855	1.294	1.535	1.68	1.305	1.739	2.055	1.596	1.532	1.849	1.376
1.111	2.01	1.887	1.647	1.68	2.046	1.508	1.538	1.791	1.308	1.513	1.656	1.299	1.732	1.831	1.456	1.655	2.062	1.606
0.37	2.02	1.868	1.6	1.672	1.876	1.469	1.534	1.593	1.312	1.326	1.435	1.188	1.737	1.852	1.468	1.727	2.012	1.604
0.123	1.9	1.773	1.486	1.493	1.607	1.252	1.339	1.373	1.139	0.851	0.838	0.767	1.509	1.401	1.2	1.563	1.782	1.343
0.041	1.729	1.512	1.504	1.187	1.328	1.025	0.945	1.088	0.817	0.476	0.455	0.463	1.278	1.215	0.894	1.193	1.247	0.935
0.014	1.012	0.986	1.002	0.812	0.85	0.571	0.579	0.571	0.436	0.204	0.165	0.194	0.84	0.807	0.525	0.774	0.769	0.565

## Sheet: Supplementary Figure 6
Vulnerable site		Interface area (Å2)
bNAb		Protein				Glycan			bNAb	n = number size used to calculate
PDB ID	Chain ID	Primary gp120 (gp120, chain ID)	Neighboring gp120 (gp120' or gp120'', chain ID)						PDB ID	Glycan	Protein
	(Heavy chain ID)									900	900	1	3
	(Light chain ID)									1200	1200	1	3
	Total	0				0				1500	1500	1	3
												1	3
												1	3
									Mean	1200	1200
									Standard deviation (SD)	300	300
V3 crown
M4008_N1		Protein				Glycan			M4008_N1	n = 1
PDB ID	Chain ID	gp120 (A)	gp120 (C)						PDB ID	Glycan	Protein
7RAI (this paper)	(H)	728.3	208.4			288.4			7RAI (this paper)	691.3	1067.4	1	3
	(L)	130.7				402.9						1	3
	Total	1067.4				691.3						1	3
												1	3
												1	3
									Mean	691.3	1067.4
									SD	#DIV/0!	#DIV/0!
V1V2 apex
PGT145		Protein				Glycan			PGT145	n = 1
PDB ID	Chain ID	gp120 (A)	gp120' (D)	gp120'' (C)					PDB ID	Glycan	Protein
5V8L	(J)	267.1	321.8	316.9		595.1			5V8L	790.6	905.8	1	3
	(N)					195.5						1	3
	Total	905.8				790.6						1	3
												1	3
												1	3
									Mean	790.6	905.8
									SD	#DIV/0!	#DIV/0!
PG16		Protein				Glycan			PG16	n = 1
PDB ID	Chain ID	gp120 (A)	gp120' (E)						PDB ID	Glycan	Protein
6ULC	(H)	447.9	121.3			1039.4			6ULC	1572.5	569.2	1	3
	(L)					533.1						1	3
	Total	569.2				1572.5						1	3
												1	3
												1	3
									Mean	1572.5	569.2
									SD	#DIV/0!	#DIV/0!
V2V5 corridor
M1214_N1		Protein				Glycan			M1214_N1	n = 1
PDB ID	(Chain ID)	gp120 (A)	gp41	gp120'	gp41'				PDB ID	Glycan	Protein
6VY2	(H)	863.4				252.7			6VY2	591.8	983.6	1	3
	(L)	120.2				339.1						1	3
	Total	983.6				591.8						1	3
												1	3
												1	3
									Mean	591.8	983.6
									SD	#DIV/0!	#DIV/0!
V3 base glycan
PGT128		Protein				Glycan			PGT128	n = 1
PDB ID	Chain ID	gp120 (G)							PDB ID	Glycan	Protein
6OPA	(K)	445.6				287.1			6OPA	404.2	445.6	1	3
	(J)					117.1						1	3
	Total	445.6				404.2						1	3
												1	3
												1	3
									Mean	404.2	445.6
									SD	#DIV/0!	#DIV/0!
10-1074		Protein				Glycan			10-1074	n = 3
PDB ID	Chain ID	gp120 (E)							PDB ID	Glycan	Protein
6OKP	(K)	262.7				726.5			6OKP	1006	599.9	1	3
	(L)	337.2				279.5			5T3X	720.8	504.8	1	3
	Total	599.9				1006			5T3Z	575.7	537.4	1	3
												1	3
PDB ID	Chain ID	gp120 (G)										1	3
5T3X	(H)	225.7				329.7			Mean	767.5	547.367
	(L)	279.1				391.1			SD	218.918	48.327
	Total	504.8				720.8
PDB ID	Chain ID	gp120 (G)
5T3Z	(H)	250.9				242.9
	(L)	286.5				332.8
	Total	537.4				575.7
PGT122		Protein				Glycan			PGT122	n = 5
PDB ID	Chain ID	gp120 (G)							PDB ID	Glycan	Protein
4TVP	(H)	277.4				617.5			4TVP	969.1	617.1	1	3
	(L)	339.7				351.6			5D9Q	638.2	670.6	1	3
	Total	617.1				969.1			5FYJ	247.8	658.4	1	3
									5FYK	297.6	525.4	1	3
PDB ID	Chain ID	gp120 (G)							5FYL	1171.9	646.1	1	3
5D9Q	(H)	314.4				368.2			Mean	664.92	623.52
	(L)	356.2				270			SD	405.95	58.3347
	Total	670.6				638.2
PDB ID	Chain ID	gp120 (G)
5FYJ	(H)	293.9				220.3
	(L)	364.5				27.5
	Total	658.4				247.8
PDB ID	Chain ID	gp120 (G)
5FYK	(H)	296.4				214.2
	(L)	229				83.4
	Total	525.4				297.6
PDB ID	Chain ID	gp120 (G)
5FYL	(H)	320				751.5
	(L)	326.1				420.4
	Total	646.1				1171.9
PGT124		Protein				Glycan			PGT124	n = 3
PDB ID	Chain ID	gp120 (G)							PDB ID	Glycan	Protein
6IEQ	(H)	314.6				339.1			6IEQ	622.5	598.7	1	3
	(L)	284.1				283.4			6MCO	459	562.7	1	3
	Total	598.7				622.5			6MDT	621.6	636.3	1	3
												1	3
PDB ID	Chain ID	gp120 (G)										1	3
6MCO	(H)	297.8				211.5			Mean	567.7	599.233
	(L)	264.9				247.5			SD	94.138	36.8029
	Total	562.7				459
PDB ID	Chain ID	gp120 (G)
6MDT	(H)	345.4				314
	(L)	290.9				307.6
	Total	636.3				621.6
CD4 binding site
VRC01		Protein				Glycan			VRC01	n = 2
PDB ID	Chain ID	gp120 (G)	gp120''						PDB ID	Glycan	Protein
5FYJ	(U)	1006.6	90.1			88.8			5FYJ	384.9	1292.2	1	3
	(V)	195.5				296.1			5FYK	371.2	1151.9	1	3
	Total	1292.2				384.9						1	3
												1	3
PDB ID	Chain ID	gp120 (G)	gp120''									1	3
5FYK	(U)	943	29.6			95.5			Mean	378.05	1222.05
	(V)	179.3				275.7			SD	9.68736	99.2071
	Total	1151.9				371.2
3BNC117		Protein				Glycan			3BNC117	n = 2
PDB ID	Chain ID	gp120 (A)	gp120'' (C)						PDB ID	Glycan	Protein
5V8L	(H)	830.5	158.5			156.5			5V8L	571.6	1206.3	1	3
	(L)	217.3				415.1			5V8M	553.9	1284.5	1	3
	Total	1206.3				571.6						1	3
												1	3
PDB ID	Chain ID	gp120 (A)	gp120'' (F)									1	3
5V8M	(H)	860.4	174.9			155.6			Mean	562.75	1245.4
	(L)	249.2				398.3			SD	12.5158	55.2958
	Total	1284.5				553.9
IOMA		Protein				Glycan			IOMA	n = 2
PDB ID	Chain ID	gp120 (G)	gp120''						PDB ID	Glycan	Protein
5T3X	(D)	846.5	35.8			377.2			5T3X	514.6	1083.9	1	3
	(E)	201.6				137.4			5T3Z	447.8	1074.4	1	3
	Total	1083.9				514.6						1	3
												1	3
PDB ID	Chain ID	gp120 (G)	gp120''									1	3
5T3Z	(D)	829.3	25.6			336.3			Mean	481.2	1079.15
	(E)	219.5				111.5			SD	47.2347	6.71751
	Total	1074.4				447.8
Silent face
VR-PG05		Protein				Glycan			VR-PG05	n = 1
PDB ID	Chain ID	gp120 (A)							PDB ID	Glycan	Protein
6BF4	(B)	106.4				1117.4			6BF4	1731.3	339.8	1	3
	(C)	233.4				613.9						1	3
	Total	339.8				1731.3						1	3
												1	3
												1	3
									Mean	1731.3	339.8
									SD	#DIV/0!	#DIV/0!
SF12		Protein				Glycan			SF12	n = 1
PDB ID	Chain ID	gp120 (E)							PDB ID	Glycan	Protein
6OKP	(O)	420.1				1045.9			6OKP	1184.1	420.1	1	3
	(P)					138.2						1	3
	Total	420.1				1184.1						1	3
												1	3
												1	3
									Mean	1184.1	420.1
									SD	#DIV/0!	#DIV/0!
gp120/gp41 interface
35O22		Protein				Glycan			35O22	n = 6
PDB ID	Chain ID	gp120 (G)	gp41 (B)						PDB ID	Glycan	Protein
4TVP	(D)	309.3	359.9			666.7			4TVP	1011.5	779.4	1	3
	(E)		110.2			344.8			5FYJ	758.9	727.4	1	3
	Total	779.4				1011.5			5FYK	624.8	800.9	1	3
									5FYL	985.8	740.5	1	3
PDB ID	Chain ID	gp120 (G)	gp41 (B)						6IEQ	754.2	826.6	1	3
5FYJ	(D)	333.5	342.6			546.2			6OPA	490.1	773.2
	(E)		51.3			212.7			Mean	770.883	774.667
	Total	727.4				758.9			SD	202.33	36.9088
PDB ID	Chain ID	gp120 (G)	gp41 (B)
5FYK	(D)	338.4	308			501.8
	(E)	30.2	124.3			123
	Total	800.9				624.8
PDB ID	Chain ID	gp120 (G)	gp41 (B)
5FYL	(D)	293.7	361.9			643.6
	(E)		84.9			342.2
	Total	740.5				985.8
PDB ID	Chain ID	gp120 (G)	gp41 (B)
6IEQ	(D)	347.1	350.7			604.9
	(E)	1.1	127.7			149.3
	Total	826.6				754.2
PDB ID	Chain ID	gp120 (G)	gp41 (B)
6OPA	(F)	317	349.4			305.5
	(I)	2	104.8			184.6
	Total	773.2				490.1
8ANC195		Protein				Glycan			8ANC195	n = 2
PDB ID	Chain ID	gp120 (G)	gp41 (B)						PDB ID	Glycan	Protein
5CJX	(H)	696.5	188.7			1274.8			5CJX	1660.4	1162.4	1	3
	(L)		277.2			385.6			6NQD	1632.1	1411.7	1	3
	Total	1162.4				1660.4						1	3
												1	3
PDB ID	Chain ID	gp120 (A)	gp41 (B)									1	3
6NQD	(C)	812.9	272.2			1252.6			Mean	1646.25	1287.05
	(D)		326.6			379.5			SD	20.0111	176.282
	Total	1411.7				1632.1
Fusion peptide
PGT151		Protein				Glycan			PGT151	n = 1
PDB ID	Chain ID	gp41 (D)	gp120'' (E)	gp41'' (F)					PDB ID	Glycan	Protein
6OLP	(H)	252.6	212.9	596.9		1188.9			6OLP	1429	1217.5	1	3
	(L)		79.8	75.3		240.1						1	3
	Total	1217.5				1429						1	3
												1	3
												1	3
									Mean	1429	1217.5
									SD	#DIV/0!	#DIV/0!
Vulnerable site	bNAb	Ratio P/G	Mean	SD	n
V3 crown	M4008_N1	1.54405	1.54405		1
V1V2 apex	PGT145	1.14571	0.753842		2
	PG16	0.361971
V2V5 corridor	M1214_N1	1.66205	1.66205		1
V3 base glycan	PGT128	1.10242	0.952222	0.173769	4
	10-1074	0.713181
	PGT122	0.937737
	PGT124	1.05555
CD4 binding site	VRC01	3.23251	2.56273	0.580233	3
	3BNC117	2.21306
	IOMA	2.24262
Silent face	VR-PG05	0.196269	0.275526		2
	SF12	0.354784
gp120/gp41 interface	35O22	1.00491	0.893357		2
	8ANC195	0.781807
Fusion peptide	PGT151	0.851994	0.851994		1

## Sheet: Supplementary Figure 11
M4008_N1 (μg mL-1)	BG505 DS-SOSIP	JR-FL gp120	JR-FL V3 Crown	Cyclic JRCSF V3
10	3.278	3.203	1.831	1.31
3.333	3.224	3.2	0.61	0.423
1.111	3.124	3.151	0.21	0.227
0.37	2.87	3.086	0.162	0.157
0.123	2.509	2.785	0.124	0.115
0.041	1.499	2.143	0.17	0.104
0.014	0.815	1.187	0.145	0.1
0	0.091	0.109	0.093	0.092

[truncated: 1 more sheets: Sequence alignment]
